# Supplementary material for: Finding Nemo’s Genes: A chromosome‐scale reference assembly of the genome of the orange clownfish Amphiprion percula
Source: Mol Ecol Resour. 2018 Sep 10;19(3):570–85. doi: 10.1111/1755-0998.12939 (PMC7379943; doi:10.1111/1755-0998.12939)
Supplement: Supplementary file 2 [file MEN-19-570-s002.xlsx]

## Sheet: Table S3
Table S3 Details of the chromosome-scale genome assemblies used in this study.
			Scaffold-level assembly		Chromosome-level assembly
	Species name	Common name	Citation	Version	Citation	Version
1	Amphiprion percula	Orange clownfish	-	-	-	-
2	Lates calcarifer	Asian seabass	(Vij et al., 2016)	GCA_001640805.1	N/A	N/A
3	Scleropages formosus	Asian arowana	(Bian et al., 2016)	GCA_001624265.1	N/A	N/A
4	Syngnathus scovelli	Gulf pipefish	(Small et al., 2016)	ssc_2016_12_20_scafflevel	(Small et al., 2016)	ssc_2016_12_20_chromlevel
5	Paralichthys olivaceus	Japanese flounder	(Shao et al., 2016)	GCA_001904815.1	(Shao et al., 2016)	GCA_001904815.2
6	Takifugu rubripes	Fugu	(Kai et al., 2011)	GCA_000180615.1	(Kai et al., 2011)	GCA_000180615.2
7	Ctenopharyngodon idellus	Grass carp	(Wang et al., 2015)	alter.C_idella_female_scaffolds.fasta	N/A	N/A
8	Lepisosteus oculatus	Spotted gar	N/A	N/A	(Braasch et al., 2016)	GCA_000242695.1
9	Salmo salar	Atlantic salmon	N/A	N/A	(Lien et al., 2016)	GCA_000233375.4
10	Esox lucius	Northern pike	N/A	N/A	(Rondeau et al., 2014)	GCA_000721915.3
11	Oryzias latipes	Medaka	N/A	N/A	(Kasahara et al., 2007)	GCA_000313675.1
12	Gadus morhua	Atlantic cod	N/A	N/A	(Tørresen et al., 2017)	gadMor2
13	Oreochromis niloticus	Nile tilapia	N/A	N/A	(Conte, Gammerdinger, Bartie, Penman, & Kocher, 2017)	GCA_001858045.2
14	Ictalurus punctatus	Channel catfish	N/A	N/A	(Z. Liu et al., 2016)	GCA_001660625.1
15	Nothobranchius furzeri	Turquoise killifish	N/A	N/A	(Reichwald et al., 2015)	GCA_001465895.2
16	Tetraodon nigroviridis	Puffer	(Jaillon et al., 2004)	GCA_000180735.1	N/A	Tetraodon_nigroviridis.TETRAODON8
17	Dicentrarchus labrax	European sea bass	N/A	N/A	(Tine et al., 2014)	GCA_000689215.1
18	Gasterosteus aculeatus	Stickleback	(Jones et al., 2012)	GCA_000180675.1	(Peichel, Sullivan, Liachko, & White, 2017)	Gac-HiC_revised_genome_assembly
19	Danio rerio	Zebrafish	N/A	N/A	(Howe et al., 2013)	GCA_000002035.4
20	Xiphophorus maculatus	Southern platyfish	(Schartl et al., 2013)	GCA_000241075.1	N/A	N/A
21	Seriola quinqueradiata	Yellowtail	(Kawase, Aoki, & Araki, 2018)	GCA_002217815.1	N/A	N/A
22	Larimichthys crocea	Croaker	(Ao et al., 2015)	GCA_000972845.1	N/A	N/A
23	Poecilia reticulata	Guppy	N/A	N/A	(Künstner et al., 2016)	GCA_000633615.2
24	Cynoglossus semilaevis	Tongue sole	N/A	N/A	(Chen et al., 2014)	GCA_000523025.1
25	Cyprinus carpio	Common carp	(Xu et al., 2014)	GCA_000951615.1	(Xu et al., 2014)	GCA_000951615.2
26	Megalobrama amblycephala	Bream	N/A	N/A	(H. Liu et al., 2017)	Chrplus_v1
27	Oncorhynchus mykiss	Rainbow trout	N/A	N/A	N/A	GCA_002163495.1
Genome assemblies were obtained from GenBank except:
Gulf pipefish: https://creskolab.uoregon.edu/pipefish/
Grass carp: http://bioinfo.ihb.ac.cn/gcgd/php/index.php?page=download
Atlantic cod: doi.org/10.6084/m9.figshare.3408247
Puffer: https://asia.ensembl.org/Tetraodon_nigroviridis/Info/Index
Stickleback: http://datadryad.org/resource/doi:10.5061/dryad.h7h32
Bream: ftp://penguin.genomics.cn/pub/10.5524/100001_101000/100305/

## Sheet: Table S2
Assembly Statistics								Falcon Settings								Statistics	BUSCO
Assembly Name	No. contig	Ltot [bp]	Largest contig	N50	L50	GC (%)	BUSCO % Missing	length_cutoff	length_cutoff_pr	pa_HPCdaligner_option	ovlp_HPCdaligner_option	ovlp_DBsplit_option	pa_DBsplit_option	falcon_sense_option	overlap_filtering_setting	fragmented	complete	missing	complete_single_copy	complete_duplicated	total	lineage_dataset
A1	4874	950430874	9590082	1024228	254	39.43	3.23	10000	10000	-v -B4 -H10000 -M60 -t16 -e.70 -l1500 -s100 -T4	-v -B4 -H10000 -M60 -e.96 -l1000 -s100 -T4 -t32	-x500 -s400	-x500 -s350 -a	--output_multi --min_idt 0.70 --min_cov 4 --max_n_read 350 --n_core 26	--max_diff 100 --max_cov 150 --min_cov 2 --bestn 10 --n_core 64 --min_len 10000	86	4350	148	4165	185	4584	actinopterygii_odb9
A2	4374	945360640	6667728	1040392	251	39.42	3.4	10000	10000	-v -B4 -H10000 -M60 -t16 -e.70 -l1500 -s100 -T4	-v -B4 -H10000 -M60 -e.96 -l1000 -s100 -T4 -t32	-x500 -s400	-x500 -s350 -a	--output_multi --min_idt 0.70 --min_cov 4 --max_n_read 350 --n_core 26	--max_diff 100 --max_cov 150 --min_cov 2 --bestn 10 --n_core 64 --min_len 11000	93	4335	156	4159	176	4584	actinopterygii_odb9
A3	3629	926547664	7206823	1069640	236	39.46	3.05	10000	10000	-v -B4 -H10000 -M60 -t16 -e.70 -l1500 -s100 -T4	-v -B4 -H10000 -M60 -e.96 -l1000 -s100 -T4 -t32	-x500 -s400	-x500 -s350 -a	--output_multi --min_idt 0.70 --min_cov 4 --max_n_read 350 --n_core 26	--max_diff 50 --max_cov 100 --min_cov 2 --bestn 10 --n_core 64 --min_len 11000	98	4346	140	4171	175	4584	actinopterygii_odb9
A4	2829	921758406	8162245	1380202	184	39.52	2.92	10000	10000	-v -B4 -H10000 -M60 -t16 -e.70 -l2000 -s100 -k14 -h120 -w8	-v -B4 -H10000 -M60 -t32 -h1024 -e.96 -l1000 -s100 -k20	-x500 -s400	-x500 -s350 -a	--output_multi --min_idt 0.70 --min_cov 4 --max_n_read 350 --n_core 26	--max_diff 100 --max_cov 150 --min_cov 2 --bestn 10 --n_core 64 --min_len 10000	81	4369	134	4208	161	4584	actinopterygii_odb9
A5	1017	883865022	10243242	1468753	167	39.5	3.18	10000	10000	-v -B4 -H10000 -M60 -t16 -e.70 -l2000 -s100 -k14 -h120 -w8	-v -B4 -H10000 -M60 -t32 -h1024 -e.96 -l1000 -s100 -k20	-x500 -s400	-x500 -s350 -a	--output_multi --min_idt 0.70 --min_cov 4 --max_n_read 350 --n_core 26	--max_diff 50 --max_cov 100 --min_cov 2 --bestn 10 --n_core 50 --min_len 10000	85	4353	146	4222	131	4584	actinopterygii_odb9
A6	2204	902155626	12380432	1400531	174	39.51	2.92	10000	10000	-v -B4 -H10000 -M60 -t16 -e.70 -l2000 -s100 -k14 -h120 -w8	-v -B4 -H10000 -M60 -t32 -h1024 -e.96 -l1000 -s100 -k20	-x500 -s400	-x500 -s350 -a	--output_multi --min_idt 0.70 --min_cov 4 --max_n_read 350 --n_core 26	--max_diff 50 --max_cov 100 --min_cov 5 --bestn 10 --n_core 50 --min_len 10000	98	4352	134	4202	150	4584	actinopterygii_odb9
A7	2473	920700896	15838530	1800986	138	39.55	2.88	11000	11000	-v -B4 -H10000 -M60 -T16 -e.70 -L2000 -S100 -K15 -H480 -W8 -T4	-v -B4 -H10000 -M60 -t32 -h1024 -e.96 -l1000 -s100 -k24 -T4	-x500 -s400	-x500 -s350 -a	--output_multi --min_idt 0.70 --min_cov 4 --max_n_read 350 --n_core 26	--max_diff 100 --max_cov 150 --min_cov 2 --bestn 10 --n_core 64 --min_len 12000	88	4364	132	4219	145	4584	actinopterygii_odb9
A8	2629	924568569	16508605	1742432	143	39.55	3.03	11000	11000	-v -B4 -H10000 -M60 -T16 -e.70 -L2000 -S100 -K15 -H480 -W8 -T4	-v -B4 -H10000 -M60 -t32 -h1024 -e.96 -l1000 -s100 -k24 -T4	-x500 -s400	-x500 -s350 -a	--output_multi --min_idt 0.70 --min_cov 4 --max_n_read 350 --n_core 26	--max_diff 100 --max_cov 150 --min_cov 5 --bestn 10 --n_core 64 --min_len 11000	98	4347	139	4199	148	4584	actinopterygii_odb9
A9	2638	924901305	16508605	1742432	143	39.55	3.05	11000	11000	-v -B4 -H10000 -M60 -T16 -e.70 -L2000 -S100 -K15 -H480 -W8 -T4	-v -B4 -H10000 -M60 -t32 -h1024 -e.96 -l1000 -s100 -k24 -T4	-x500 -s400	-x500 -s350 -a	--output_multi --min_idt 0.70 --min_cov 4 --max_n_read 350 --n_core 26	--max_diff 100 --max_cov 150 --min_cov 2 --bestn 10 --n_core 64 --min_len 11000	97	4347	140	4199	148	4584	actinopterygii_odb9
A10	2368	917059220	10206182	1648467	140	39.53	3.18	12000	12000	-v -B4 -H12000 -M60 -T16 -e.70 -L2000 -S100 -T4 -K18 -H600 -W8	-v -B4 -H12000 -M60 -e.96 -h1024 -l1000 -s100 -T4 -t32 -k28	-x500 -s401	-x500 -s350 -a	--output_multi --min_idt 0.70 --min_cov 4 --max_n_read 350 --n_core 26	--max_diff 100 --max_cov 150 --min_cov 2 --bestn 10 --n_core 64 --min_len 12000	104	4334	146	4199	135	4584	actinopterygii_odb9
A11	2049	899872473	9074780	1570569	160	39.51	3.29	12000	12000	-v -B4 -H12000 -M60 -T16 -e.70 -L2000 -S100 -T4 -K18 -H600 -W9	-v -B4 -H12000 -M60 -e.96 -h1024 -l1000 -s100 -T4 -t32 -k29	-x500 -s402	-x500 -s350 -a	--output_multi --min_idt 0.70 --min_cov 4 --max_n_read 350 --n_core 27	--max_diff 100 --max_cov 150 --min_cov 5 --bestn 10 --n_core 64 --min_len 12000	102	4331	151	4210	121	4584	actinopterygii_odb9
A12	2086	908845668	10206184	1602346	142	39.53	3.12	12000	12000	-v -B4 -H12000 -M60 -T16 -e.70 -L2000 -S100 -T4 -K18 -H600 -W10	-v -B4 -H12000 -M60 -e.96 -h1024 -l1000 -s100 -T4 -t32 -k30	-x500 -s403	-x500 -s350 -a	--output_multi --min_idt 0.70 --min_cov 4 --max_n_read 350 --n_core 28	--max_diff 50 --max_cov 100 --min_cov 2 --bestn 10 --n_core 64 --min_len 12000	107	4334	143	4195	139	4584	actinopterygii_odb9
